# Supplementary material for: Real-world data from a molecular tumor board demonstrates improved outcomes with a precision N-of-One strategy
Source: Nat Commun. 2020 Oct 2;11:4965. doi: 10.1038/s41467-020-18613-3 (PMC7532150; doi:10.1038/s41467-020-18613-3)
Supplement: Supplementary file 4 — Supplementary Data 1 [file 41467_2020_18613_MOESM4_ESM.xlsx]

## Sheet: Sheet1
																									1: mutation 2: rearrangement 3: deletion 4: amplification 5: insertion 6: multiple aberrations
Study ID	Age	Sex	Diagnosis	GI malignancy (Yes =1)	Number of prior lines of therapy	Immunotherapy (Yes=1)	Matching score 0-24%	Matching score 25-49%	Matching score 50-74%	Matching score 75-100%	Compliance with recommendation of MTB	PFS (months)	Progression (Yes=1, No =0)	OS (months)	Death (Yes =1, No =0)	Clinical benefit	Treatment regimen after MTB	Matched treatment	Tissue NGS	Liquid DNA	mRNA expression analysis	Immunohistochemistry	Targets associated with immunotherapy	Other notable targets discussed during the MTB (but not listed in the MTB agenda)	FM Tissue (1: Yes)	FM tissue result
																										ABL1	ABL2	ACVR1B	AKT1	AKT2	AKT3	ALK	APC	AR	ARAF	ARFRP1	ARID1A	ARID1B	ARID2	ASXL1	ATM	ATR	ATRX	AURKA	AXIN1	AXL	B2M	BAP1	BCL2
			1: Breast cancer 2: Colorectal cancer 3: Lung cancer 4: Gastroesophageal cancer 5: Pancreatic cancer 6: Biliary cancer 7: Head and Neck cancer 8: Hematologic malignancies 9: HCC 10: Other GI cancer 11: Bladder/Ureter cancer 12: Gynecologic cancer 13: Neuroendocrine cancer 14: Thyroid cancer 15: Sarcoma 16: Prostate cancer 17: CNS malignancies 18 Other malignancies				Yes =1	Yes =1	Yes =1	Yes =1	1: All recommended medications 2: Part of recommended medications 3: Physician's choice regimen					1: CR 2: PR 3: SD>=6mo 4: PD 5: PD (SD less than 6 months) 9: SD<6mo			Yes=1	Yes=1	Yes=1	Yes=1	Yes=1
1	59.217	F	1		<3		1				2	73.5333	0	73.5333	0	2	fulvestrant	fulvestrant	1					ER+/Her2-	1
2	69.9986	F	1		>=3				1		2	3.3	1	41.8333	1	5	bicalutamide	bicalutamide	1					ER-/PR-/Her2-, Androgen receptor+	1				1
3	60.846	F	1		>=3		1				3	4.6	1	4.6	1	5	eribulin	none	1					ER+/PR+/Her2-	1
7	56.3422	F	1		<3		1				1	9.43333	1	66.9	0	3	tamoxifen	none	1					ER+/PR+/Her2-	1
5	55.9863	M	2	1	<3		1				3	7.8	1	24.2667	1	3	folinic acid, fluorouracil, irinotecan (FOLFIRI), bevacizumab	none			1
13	56.8953	F	1		<3		1				3	3.03333	1	72.3333	0	5	tamoxifen	none	1					History or ER+, Her2-	1
16	72.4435	F	1		>=3					1	1	11.4	1	44.8	1	3	sorafenib, exemestane	sorafenib, exemestane	1					ER+/Her2-	1
18	51.269	F	1		<3		1				2	3.93333	1	7.56667	1	5	alimta/carboplatinum	none	1					ER-/PR-/Her2-	1						4
30	57.2238	M	18		<3		1				3	2.16667	1	2.73333	1	5	capecitabine	none	1						1							1								5
25	67.4196	F	1		>=3			1			2	5.06667	1	18.8	1	5	pertuzumab, trastuzumab, paclitaxel	pertuzumab, trastuzumab	1					Her2+	1
49	36.5667	F	4	1	>=3		1				1	2.33333	1	2.33333	1	5	ponatinib	ponatinib	1						1								1				5
44	66.2341	F	15		>=3		1				3	1.33333	1	9.63333	1	5	sunitinib	none	1						1
55	50.0315	F	1		>=3				1		1	15.6667	1	15.6667	1	2	sorafenib, letrozole	letrozole	1					ER+	1
42	59	F	1		>=3		1				2	6.96667	1	11.9333	1	3	trastuzumab	trastuzumab	1						1																			4
91	47	M	4	1	>=3		1				2	3.96667	1	3.96667	1	5	bevacizumab, irinotecan	bevacizumab	1			1			1
41	65	F	18		>=3		1				3	0.933333	1	2.3	1	5	cisplatin	none	1						1
60	65	F	1		>=3		1				3	2.46667	1	1.8	1	5	carboplatin, paclitaxel	none	1					ER+/PR-/Her2-	1												4
68	68	F	1		>=3		1				2	1.53333	1	1.53333	1	5	dasatinib, capecitabine	dasatinib,	1						1
120	67	F	1		>=3		1				3	2.2	1	26.9333	1	5	gemcitabine	none	1						1
160	51	F	1		>=3				1		1	13.4667	1	17.1	1	3	trastuzumab, lapatinib	trastuzumab, lapatinib	1						1
138	29	F	1		<3		1				3	2.86667	0	2.86667	0	9	exemestane, everolimus	exemestane	1					ER+	1																			4
149	53	F	1		<3		1				3	9.13333	1	11.8667	1	3	carboplatin, gemcitabine	none	1					ER-/PR-/Her2-	1
197	52	F	1		>=3		1				2	7.6	1	9.73333	1	3	exemestane, everolimus	exemestane	1					ER+/PR+/Her2-	1												5							4
192	75	F	1		<3		1				2	8.86667	1	23.9	1	3	fulvestrant	fulvestrant	1					ER+/PR+/Her2-	1
228	52	F	3		>=3		1				3	2.73333	1	4.26667	1	5	irinotecan	none	1						1																		1
143	63	M	3		<3		1				3	2.73333	1	4.43333	1	5	anti-PD-1 inhibitor trial	none	1						1
74	36	F	1		>=3			1			1	3	1	10.8667	1	5	T-DM1 (ado-trastuzumab emtansine), pertuzumab	T-DM1, pertuzumab	1						1												6
188	62	F	8		>=3		1				3	1.33333	0	1.33333	1	9	cladribine, cytarabine, and filgrastim with mitoxantrone (CLAG-M)	none		1
196	64	F	1		>=3		1				3	3.13333	1	9.5	1	5	trastuzumab, vinorelbine	trastuzumab	1					ER-/PR-/Her2 equivocal	1											4								4
250	61	F	1		<3		1				3	3	1	10.1333	1	5	paclitaxel	none	1						1
247	54	M	7		<3		1				2	5.4	1	7.26667	1	5	trametinib	trametinib	1						1
251	74	F	8		>=3		1				3	30.0333	1	44.6	0	2	ibrutinib	none		1
290	60	F	1		>=3		1				3	5.56667	1	7.3	1	4	eribulin	none	1						1				1
98	57	F	1		>=3		1				3	1.03333	1	7.6	1	5	adriamycin, cyclophosphamide	none	1					ER+/Her2-	1												5
129	70	F	1		<3			1			2	22.2	1	68.7	0	3	anastrozole	anastrozole	1					ER+/Her2-	1
272	75	F	10	1	<3		1				2	12	1	13.1333	1	3	bevacizumab, oxaliplatin	bevacizumab, oxaliplatin	1						1					4
280	71	F	8		>=3		1				3	2.86667	1	4	1	5	dexamethasone, thalidomide, cisplatin, doxorubicin, cyclophosphamide, etoposide (DT-PACE)	none	1						1
285	60	F	15		<3		1				2	5.7	1	11.1	1	4	bevacizumab	bevacizumab	1						1
292	46	F	1		<3				1		2	6.3	1	6.3	1	3	sorafenib	sorafenib	1					ER-/PR-/Her2-	1
29	67	F	1		>=3		1				3	6.3	1	26.3667	1	3	navelbine	none	1					ER+/Her2-	1
127	67	F	1		>=3		1				3	4.73333	1	4.73333	1	5	eribulin	none	1					ER+/Her2-	1
142	69	F	1		>=3			1			3	7.13333	1	7.7	1	3	trastuzumab, pertuzumab, docetaxel	trastuzumab, pertuzumab	1					ER+/Her2+	1				1
273	70	M	8		>=3		1				3	3.1	1	3.1	1	5	revlimid	none	1						1																								1
325	61	F	1		<3		1				2	3.03333	1	17.7667	1	5	everolimus, exemestane	everolimus, exemestane	1					ER+/PR+/Her2+	1																5			4
370	66	M	18		<3		1				3	2.8	0	65.4667	0	2	doxorubicin, ifosfamide	none	1						1
360	32	M	15		<3		1				3	15.0333	0	15.0333	0	3	methotrexate with leucovorin rescue, doxorubicin, cyclophosphamide, vincristine, prednisone, and bleomycin (MACOP-B)	none	1						1
374	50	F	1		>=3			1			1	1.96667	1	1.96667	0	5	trastuzumab, pertuzumab, exemestane, everolimus	trastuzumab,pertuzumab,exemestane,everolimus	1					ER+/PR+/Her2+	1
339	50	M	17		>=3		1				3	7.3	1	7.73333	1	3	bevacizumab	none	1						1
303	67	F	3		<3		1				3	1.5	1	5.36667	1	5	docetaxel	none	1						1																1
336	68	F	1		<3		1				3	21.5	1	37.4333	0	2	idelalisib	none		1
513	39	F	1		<3		1				2	1.66667	1	4.76667	1	5	doxorubicin, everolimus	everolimus	1					ER-/PR-/Her2-	1											4
261	72	M	14		<3					1	1	35.8667	1	40.0667	0	2	vandetanib	vandetanib	1						1
407	49	M	14		<3					1	2	3.4	1	3.4	1	5	cabozantinib followed by vandetanib	cabozantinib followed by vandetanib	1						1
441	63	M	18		<3		1				3	9.6	1	35.9333	1	3	fluorouracil, oxaliplatin	none	1						1											4								4
440	53	M	4	1	<3		1				3	3.73333	1	3.73333	1	5	folinic acid, fluorouracil, irinotecan (FOLFIRI)	none	1						1
541	47	F	11		<3			1			1	4.43333	1	15.1667	1	5	pazopanib, everolimus	pazopanib, everolimus	1						1					4				4
517	70	M	8		>=3		1				3	14.9	1	59.1333	0	3	Bone marrow transplant	none	1						1																					1
430	78	M	11		<3			1			3	1.2	1	1.2	1	5	pazopanib	pazopanib	1						1
885	66	M	3		<3		1				1	23.3	1	24.7667	1	2	erlotinib, bevacizumab	erlotinib, bevacizumab	1						1
504	62	F	6		>=3		1				3	4.3	1	7.06667	1	5	gemcitabine	none	1						1														5									1
300	52	F	12		<3			1			1	9.3	1	23.7	1	2	doxil, bevacizumab	doxil, bevacizumab	1			1			1
628	65	M	18		<3		1				3	4.76667	1	4.76667	1	5	axitinib	none	1						1
630	57	F	1		>=3		1				3	42.6667	0	38.1667	0	3	pertuzumab, trastuzumab, docetaxel	pertuzumab, trastuzumab	1					ER+/PR-/Her2+	1
629	47	F	1		>=3		1				3	2.5	1	10.4333	1	5	doxorubicin	none	1					ER+/PR+	1
624	63	M	8		>=3		1				3	0.966667	1	8.8	1	5	obinutuzumab, adriamycin, bleomycin, vinblastine, dacarbazine (ABVD)	none		1
658	65	F	1		>=3		1				1	8.4	1	16.7333	0	3	carboplatin, paclitaxel	none	1					Mixed ER/PR status, /Her2-	1
611	65	M	18		>=3		1				3	6.83333	1	13.7	1	3	cetuximab, paclitaxel	none	1						1
655	77	F	1		>=3		1				2	6.16667	1	12.7667	1	3	exemestane, everolimus	exemestane, everolimus	1					ER+/Her2-	1
558	67	M	5	1	>=3		1				1	10.2667	1	12.5333	1	3	folinic acid, fluorouracil, irinotecan, oxaliplatin (FOLFIRINOX)	none	1						1																	5
675	60	F	1		>=3		1				3	1.03333	1	25.3333	0	5	taxotere, cyclophosphamide	none	1					ER+/PR+/Her2-	1												1
507	74	F	6		<3			1			2	2	1	2.03333	0	5	oxaliplatin, capecitabine, everolimus	everolimus	1						1
680	58	M	15		>=3			1			2	3.03333	1	3.03333	1	5	vemurafenib	vemurafenib	1						1
157	51	M	1		>=3				1		3	17.2	1	18.6333	1	2	fluvestrant, everolimus	fluvestrant	1	1				ER+	1
363	77	F	1		>=3				1		2	1.46667	1	1.46667	1	5	fluvestrant	fluvestrant		1				ER+/PR+/Her2-
791	53	F	3		>=3		1				2	3.96667	1	3.96667	1	5	osimertinib	osimertinib	1						1
762	61	M	16		>=3		1				3	5.6	1	5.6	1	4	abiraterone	none	1	1					1															1
784	59	F	3		<3		1				2	2.56667	1	3.76667	1	5	afatinib	afatinib	1						1
110	71	F	2	1	>=3		1				3	0.466667	1	1.7	0	5	regorafenib	none	1						1								6
691	52	M	8		<3			1			1	5.7	1	44.1333	1	3	vemurafenib		1						1															1
828	74	M	8		<3		1				3	5.6	1	54.5667	0	3	ruxolitinib	none		1
798	49	F	1		>=3		1				3	1.26667	1	1.4	0	5	carboplatin, gemcitabine	none	1	1					1						4					4
808	32	M	18		<3		1				3	1.63333	1	2.03333	1	5	paclitaxel	none	1						1								3
669	56	M	18		>=3			1			2	6.46667	1	16	1	3	axitinib		1						1																							1
922	60	F	7		>=3		1				2	2.56667	1	2.56667	1	5	doxorubicin	doxorubicin	1			1			1
898	69	F	3		>=3		1				3	1.3	1	11.6	1	5	taxotere	none	1						1
966	38	M	15		<3			1			1	8.3	1	27.2667	1	3	palbociclib	palbociclib	1						1
976	52	F	7		>=3		1				3	4	1	11.4667	0	5	capecitabine	none	1						1
728	52	F	1		>=3		1				3	0.866667	1	11.5667	1	5	capecitabine	none	1	1				ER+/PR-/Her2-	1												1
1066	53	F	1		<3		1				2	4.7	1	6.93333	0	5	fulvestrant, trastuzumab, pertuzumab	fulvestrant, trastuzumab, pertuzumab	1					ER+/PR-/Her2-	1
897	77	F	18		>=3		1				3	6.5	1	7.5	1	3	ramucirumab, paclitaxel	ramucirumab	1						1														1
913	66	M	2	1	>=3				1		2	2.8	1	3.66667	1	5	olaparib	olaparib	1						1								5
1099	75	M	3		>=3		1				3	2.1	1	2.5	1	5	carboplatin, pemetrexed	none	1						1
1194	65	M	13		>=3					1	1	2	1	51.5	0	5	vismodegib	vismodegib	1						1
985	45	F	17		>=3		1				2	4.03333	1	4.03333	1	5	bevacizumab, lomustine	bevacizumab		1
1130	42	M	8		<3		1				3	2	0	53	0	2	methotrexate, cytarabine	none	1						1
1147	82	F	3		<3			1			2	2.93333	1	2.93333	1	5	pazopanib	pazopanib	1						1
1136	84	M	4	1	>=3			1			2	4.03333	1	8.26667	0	5	trastuzumab, lapatinib	trastuzumab, lapatinib	1						1
1175	71	M	11		<3		1				3	20.5667	1	20.5667	1	3	gemcitabine, carboplatin	none	1	1					1												5
1218	66	M	9		<3				1		2	0.866667	1	0.866667	1	5	erlotinib	erlotinib		1
1289	67	F	6		<3				1		1	5.93333	1	5.93333	1	3	carboplatn, everolimus	carboplatn, everolimus	1						1												1
420	23	F	9		>=3				1		1	2.1	1	11.8	1	5	crizotinib	crizotinib	1	1					1
1272	43	F	2	1	>=3			1			2	26.1333	0	40.9333	0	3	bevacizumab, folinic acid, fluorouracil, irinotecan (FOLFIRI)	bevacizumab	1	1					1								5
1247	48	M	2	1	<3		1				3	1.56667	1	20.8	1	5	anti-CD73 trial	none	1	1					1								6
40	45	M	10	1	>=3				1		1	0.9	1	9.63333	1	5	trametinib	trametinib	1	1					1
1245	72	M	4	1	<3				1		2	2.8	1	2.8	1	5	sunitinib	sunitinib	1	1					1
1285	60	M	9		<3		1				3	1.16667	0	1.16667	0	9	erlotinib	erlotinib		1
1297	75	M	5	1	<3		1				3	3.73333	1	3.73333	1	5	gemcitabine, paclitaxel protein-bound	none	1	1					1
1427	92	M	15		<3		1				2	1.93333	1	6.5	1	5	pazopanib	pazopanib	1						1								1
1383	59	M	3		>=3				1		1	1.7	0	1.7	0	9	pazopanib, everolimus	pazopanib, everolimus		1
1031	85	M	3		<3		1				2	7.03333	1	7.93333	0	3	palbociclib	palbociclib	1	1					1
1422	61	F	9		<3			1			2	9.9	1	10.1667	1	3	palbociclib	palbociclib		1
1349	64	F	9		<3				1		2	2.93333	1	7.36667	1	5	cabozantinib	cabozantinib	1	1					1
1195	54	F	18		<3	1	1				3	0.866667	1	12.8	1	5	nivolumab	none	1						1
953	59	F	1		>=3		1				2	1.9	0	1.9	0	9	carboplatin	none	1	1				ER+/PR-/Her2-	1								5
1448	55	F	11		>=3			1			2	1.13333	1	0.7	0	5	trastuzumab, pertuzumab	trastuzumab, pertuzumab	1						1
1458	65	F	3		>=3		1				2	3.93333	1	3.93333	1	5	palbociclib	palbociclib	1						1
1001	42	F	2	1	<3		1				2	1.7	1	4.53333	1	5	trametinib	trametinib	1						1
1586	66	F	1		<3			1			1	3.5	1	5.06667	1	5	palbociclib, fulvestrant			1				ER+/PR+/Her2-
1594	73	M	7		<3			1			1	2.06667	1	8	0	5	enzalutamide	enzalutamide	1					AR+	1
1421	43	F	12		>=3					1	2	8.4	1	8.1	1	2	palbociclib	palbociclib	1	1		1	1	ER+	1
1568	47	F	1		<3			1			2	41.9333	0	18.9	0	3	palbociclib, letrozole	palbociclib, letrozole	1					ER+/PR+/Her2-	1
1492	56	M	9		<3		1				3	1.66667	1	4.2	1	5	celecoxib	celecoxib		1
1123	58	F	10	1	>=3			1			2	1.56667	1	1.56667	1	5	bevacizumab, folinic acid, fluorouracil and oxaliplatin (FOLFOX)	bevacizumab	1						1
1641	70	F	18		<3			1			2	3.96667	1	5.86667	1	5	trametinib, dabrafenib	trametinib, dabrafenib	1						1																1
1498	57	M	18		>=3		1				2	2.26667	1	32.9333	0	5	docetaxel, vismodegib	vismodegib	1			1			1
1103	52	F	15		<3			1			1	3.9	1	11.9667	1	5	everolimus, palbociclib	everolimus, palbociclib	1						1
1050	42	F	1		>=3		1				3	2.66667	1	10.7667	1	5	eribulin	none	1	1				ER-/PR+/Her2-	1						4
815	60	F	2	1	>=3		1				3	3.36667	1	3.36667	1	5	OX40 receptor agonist trial	none	1						1
1616	62	M	9		<3		1				3	2.06667	1	3.2	1	5	capecitabine	none	1	1					1
1680	68	F	6		<3			1			1	40.7333	0	40.7333	0	3	trastuzumab, pertuzumab	trastuzumab, pertuzumab	1						1								6
1649	67	F	3		<3		1				2	10.4	1	10.4	1	3	pemetrexed, carboplatin	none		1
1426	73	M	9		>=3			1			2	1.1	1	1.1	1	5	crizotinib, trametinib	trametinib		1
1712	58	M	6		>=3		1				3	8.13333	1	37.6	1	3	paclitaxel protein-bound	none	1		1	1			1
1275	67	F	2	1	<3		1				2	1.83333	1	4.7	1	5	bevacizumab, folinic acid, fluorouracil, irinotecan (FOLFIRI)	bevacizumab	1	1	1				1
1592	55	M	5	1	<3		1				3	1.5	1	5.16667	1	5	paclitaxel protein-bound, gemcitabine	none	1	1					1
1056	63	M	2	1	>=3		1				3	3.13333	1	3.13333	1	5	folinic acid, fluorouracil, irinotecan (FOLFIRI)	none	1	1					1								6
1589	62	M	2	1	<3		1				2	6.76667	1	6.76667	1	3	vemurafenib, cetuximab, irinotecan	vemurafenib, cetuximab	1	1			1		1				1				5
1716	66	F	12		<3			1			2	43.2	0	43.2	0	3	everolimus	everolimus	1						1
1814	36	F	18		>=3					1	1	29.8333	1	36.5	0	3	sorafenib, tamoxifen, sulindac	sorafenib, tamoxifen, sulindac	1						1
1820	40	M	7		<3		1				3	6.23333	1	6.23333	1	3	cetuximab, paclitaxel	none	1						1
1838	3	F	18		<3		1				2	1.33333	1	9.4	1	5	vincristine, irinotecan, temozolomide, everolimus	everolimus	1						1
519	64	M	18		<3			1			2	1.5	0	1.5	0	9	folinic acid, fluorouracil and oxaliplatin (FOLFOX)	oxaliplatin	1						1
1337	51	F	2	1	<3		1				3	7.5	1	33.1	0	3	fluorouracil	none	1	1	1	1	1		1								1
1662	45	M	2	1	<3		1				3	2.33333	1	19.2	0	5	folinic acid, fluorouracil, irinotecan, oxaliplatin (FOLFIRINOX)	none	1	1	1	1	1		1
1552	82	F	5	1	<3			1			1	0.333333	1	1.03333	1	5	trastuzumab, pertuzumab	trastuzumab, pertuzumab	1	1			1		1
1802	46	F	2	1	>=3		1				3	1.3	1	1.93333	0	5	regorafenib	none	1		1	1	1
1804	66	M	4	1	<3		1				3	0.233333	1	0.633333	1	5	fluorouracil	none	1						1
1791	54	M	18		<3			1			1	3.03333	1	17.7333	0	5	AKT inhibitor trial	AKT inhibitor	1	1					1				1
1876	14	F	15		<3					1	1	2.23333	1	10.7333	1	5	palbociclib	palbociclib	1						1
1719	50	F	2	1	<3		1				2	3.9	1	21.0667	0	5	regorafenib	regorafenib	1	1					1								5
1798	65	M	18		>=3		1				3	2.13333	1	17.3333	1	5	gemcitabine	none	1						1
1837	71	M	7		>=3	1	1				3	3.06667	1	3.06667	1	5	IDO inhibitor trial with pembrolizumab	none		1
1947	62	F	11		>=3		1				2	2.8	1	2.8	1	5	trastuzumab, pertuzumab	trastuzumab, pertuzumab	1						1							1
1781	63	M	9		>=3		1				2	1.1	1	1.1	1	5	palbociclib	palbociclib	1	1					1																				1
1997	65	F	15		<3				1		2	5.8	1	22.9667	1	3	pallbociclib	pallbociclib	1						1
868	78	F	6		<3				1		2	2.13333	1	7.66667	0	5	trametinib, carboplatin, sulindac	trametinib, carboplatin	1						1																6
1380	53	M	6		<3				1		1	3.13333	1	12.1667	0	5	sorafenib	sorafenib	1	1					1
1928	46	F	1		<3		1				3	7.3	0	41.8333	0	3	ixabepilone, capecitabine	none	1	1		1	1		1
1628	69	F	7		>=3	1				1	2	7.8	1	17.4	1	3	nivolumab	nivolumab	1	1					1
1713	72	M	11		<3		1				1	5.8	1	10.1667	1	4	olaparib, lenvatinib	olaparib, lenvatinib	1	1					1					4									1
1866	54	M	4	1	>=3			1			2	1.86667	1	5.8	0	5	folinic acid, fluorouracil and oxaliplatin (FOLFOX)	oxaliplatin	1	1	1	1	1
2017	60	M	6		<3			1			2	2.06667	1	8.43333	1	5	nanoparticle cisplatin, gemcitabine	nanoparticle cisplatin	1	1		1	1		1								5
2083	64	M	2	1	>=3	1				1	3	18.6667	0	33.4333	0	2	pembrolizumab	pembrolizumab						loss of expression of MSH6
1984	57	M	15		>=3		1				3	2.16667	1	12.3333	1	5	pazopanib	none	1						1
1988	38	M	2	1	<3		1				3	12.3333	1	20.4333	1	3	fluorouracil, irinotecan	none	1	1		1	1		1								6
1689	50	F	2	1	<3		1				3	14.4667	1	32.6333	0	3	capecitabine, bevacizumab	bevacizumab	1	1		1	1		1								6
1864	65	M	7		>=3		1				1	1.43333	1	4.13333	1	5	4-1BB agonist trial	none		1
2084	63	F	18		<3		1				3	1.26667	1	8.86667	1	5	etoposide, doxorubicine, cisplatin	none	1	1					1
1883	50	M	7		>=3				1		1	5.86667	1	8.36667	1	3	palbociclib, cetuximab	palbociclib	1						1
1786	66	F	2	1	>=3			1			1	2.56667	1	2.56667	1	5	sitravatinib	sitravatinib	1	1		1	1		1																		1
2134	74	F	6		>=3			1			2	1.6	1	1.6	1	5	olaparib, sulindac	olaparib, sulindac	1						1								5						1		6
2069	19	M	18		<3					1	2	14.7333	1	40.8	0	3	everolimus, vismodegib	everolimus, vismodegib	1	1					1
1336	68	M	10	1	<3				1		2	2.53333	1	2.53333	1	5	trametinib, everolimus	trametinib, everolimus	1	1	1	1	1		1
2133	32	F	3		<3			1			2	2.1	1	6.7	0	5	afatinib	afatinib	1	1			1		1
2262	34	F	15		<3		1				3	1.26667	1	9.33333	1	5	aldoxorubicin	none	1						1																		3
1799	53	F	2	1	>=3		1				2	5.13333	1	13.1667	1	5	folinic acid, fluorouracil, irinotecan (FOLFIRI), bevacizumab	bevacizumab	1	1			1		1								6
2286	68	F	12		<3		1				1	16.1	1	17.1333	1	3	doxorubicin, bevacizumab	bevacizumab	1						1
2206	62	M	4	1	<3			1			2	10.0333	1	22.8	1	3	folinic acid, fluorouracil, irinotecan (FOLFIRI)	FOLFIRI	1	1		1	1		1
2105	47	F	6		<3		1				3	11.5667	1	31.8667	0	3	fluorouracil, leucovorin, oxaliplatin, and irinotecan (FOLFOXIRI)	none	1	1		1	1		1
2260	44	F	1		<3		1				3	0.933333	1	1.96667	1	5	eribulin	none	1	1			1	ER+/PR+/Her2-
2253	61	M	4	1	<3		1				1	2.63333	1	17.4	0	5	folinic acid, fluorouracil and oxaliplatin (FOLFOX)	oxaliplatin	1	1		1	1		1
1223	59	F	4	1	<3		1				3	10.9667	1	12.3333	1	3	folinic acid, fluorouracil and oxaliplatin (FOLFOX)	none	1	1		1	1		1																							1
2281	55	F	1		>=3			1			2	3.43333	1	3.43333	1	5	fluvestrant, palbociclib	fluvestrant, palbociclib	1	1			1	ER+/PR+/Her2-	1
2293	74	F	1		>=3		1				1	17.7333	1	31.9333	0	2	palbociclib, letrozole	palbociclib, letrozole	1					ER+/PR+/Her2 equivocal	1				1
2131	31	F	2	1	>=3	1				1	2	2.33333	1	4.2	1	5	nivolumab	nivolumab	1	1	1				1
1874	63	M	17		>=3	1	1				3	6.66667	1	9.1	1	3	nivolumab, bevacizumab	none	1	1		1	1		1
2224	62	M	5	1	<3		1				2	1.86667	1	9.16667	1	5	trametinib, everolimus	trametinib, everolimus	1	1		1	1		1					4																4
2263	21	M	15		<3			1			2	2.03333	1	24.6333	0	5	regorafenib	regorafenib	1	1		1	1		1
1419	59	F	5	1	<3		1				3	6.13333	1	10.2	1	4	anti-CD73 trial	none	1	1			1		1					4
2438	40	M	17		>=3			1			2	2.83333	1	4.7	1	5	cabozantinib	cabozantinib	1				1		1																		5
860	56	F	10	1	>=3		1				2	4.86667	1	4.86667	1	5	irinotecan, cetuximab	none	1				1		1
2332	50	F	7		<3				1		2	2.06667	1	3.9	0	5	everolimus	everolimus	1	1			1		1
1940	28	M	17		<3		1				3	16.8333	0	16.8333	0	3	bevacizumab	none	1						1
1266	50	F	2	1	>=3		1				2	9.93333	1	14	1	3	bevacizumab, irinotecan	bevacizumab,	1	1		1	1		1								5
1192	65	F	13		<3					1	3	2.03333	1	2.03333	1	5	sunitinib	sunitinib	1						1
2510	82	M	16		>=3			1			1	2.6	1	4.83333	1	5	olaparib	olaparib	1						1
2318	61	F	6		<3		1				2	3.23333	1	3.23333	1	5	everolimus, palbociclib	everolimus, palbociclib	1	1		1	1		1					4
2590	63	M	5	1	<3			1			2	1.26667	0	1.26667	0	9	olaparib, trametinib	olaparib, trametinib	1						1
2611	33	F	6		<3					1	1	21.6	0	21.6	0	3	infigratinib	infigratinib	1						1
2637	46	F	4	1	<3		1				2	1.93333	1	1.93333	1	5	epirubicin, capecitabine, oxaliplatin	oxaliplatin	1				1		1								1				5											1
2628	68	F	12		<3		1				2	0.433333	1	15.0667	0	5	bevacizumab, olaparib, anastrozole	bevacizumab, olaparib	1	1			1		1
2555	37	F	12		>=3			1			2	5.1	1	30.8667	0	5	trametinib, tamoxifen	trametinib, tamoxifen	1	1		1	1		1
2532	72	F	10	1	>=3		1				3	1.03333	1	1.03333	1	5	BRAF inhibitor trial	BRAF inhibitor trial	1	1		1	1		1
2774	67	F	12		>=3	1				1	2	8.43333	0	8.43333	0	3	nivolumab, vismodegib, anastrozole	nivolumab, vismodegib	1				1		1												5
2788	73	F	1		>=3			1			3	2.83333	0	2.83333	1	9	everolimus, exemestane	everolimus, exemestane		1				ER+/PR+/Her2-
2730	62	F	6		<3	1			1		3	2.56667	1	2.56667	1	5	pembrolizumab	pembrolizumab	1				1		1																							1
2609	64	F	6		<3				1		2	4.53333	1	9.2	1	5	trastuzumab, pertuzumab		1
2826	55	F	18		>=3			1			1	0.866667	1	10.5333	1	5	entrectinib	entrectinib		1
2779	67	F	4	1	<3	1				1	1	19.3333	1	19.3333	1	2	cetuximab, erlotinib, nivolumab	cetuximab, erlotinib		1
2791	58	F	1		>=3		1				3	4.5	0	4.5	0	9	gemcitabine	none		1				ER+/PR-/Her2-
2397	70	M	2	1	>=3		1				2	5.43333	0	5.43333	0	9	regorafenib	regorafenib	1
2815	37	F	2	1	<3		1				3	2.26667	1	21.9333	0	5	bevacizumab, folinic acid, fluorouracil, irinotecan (FOLFIRI)	bevacizumab	1				1		1		1						6				1			1		6
1681	37	M	2	1	>=3		1				3	3.16667	1	11.8	1	5	bevacizumab, folinic acid, fluorouracil, irinotecan (FOLFIRI)	bevacizumab,	1				1		1								6
2830	50	F	2	1	<3			1			2	7.03333	1	7.93333	1	3	trametinib, palbociclib, sulindac	trametinib, palbociclib, sulindac	1	1		1	1		1								6
2823	75	F	6		<3		1				3	4.86667	0	4.86667	0	9	capecitabine	none	1	1			1		1
2872	47	F	6		<3				1		1	3.66667	1	3.66667	1	5	everolimus, lenvatinib	everolimus, lenvatinib	1	1			1		1
2739	53	F	1		<3		1				3	2.33333	1	20.7	0	5	palbociclib, letrozole	none	1	1			1	ER-/PR-/Her2-	1
271	74	M	2	1	>=3		1				2	5.9	0	18.4667	0	3	folinic acid, fluorouracil and oxaliplatin (FOLFOX)	oxaliplatin		1			1										6												5
2919	69	F	18		<3			1			2	4.43333	1	30.1333	0	5	olaparib, everolimus	olaparib, everolimus	1				1		1
2852	71	F	11		>=3		1				3	0.3	1	0.3	1	5	gemcitabine	none	1				1		1
2913	51	F	11		>=3		1				3	2.5	1	6.33333	1	5	paclitaxel protein-bound	none	1				1		1
2920	33	M	18		<3		1				3	2.4	0	2.4	0	9	docetaxel	none	1	1			1		1
2964	81	M	6		<3			1			1	11.7667	1	12.0333	1	2	palbociclib, lenvatinib	palbociclib, lenvatinib	1	1		1	1		1
3043	13	M	15		<3	1		1			3	5.03333	1	17.5667	1	5	trametinib, pembrolizumab	trametinib,	1				1		1
2992	59	F	12		>=3		1				3	4.56667	1	6.3	1	5	WEE-1 inhibitor trial	none	1	1			1		1
3096	51	M	4	1	<3			1			3	3.7	0	3.7	0	9	capecitabine, oxaliplatin	oxaliplatin	1				1		1
3099	62	F	12		<3			1			2	2.06667	1	4.96667	1	5	trametinib, everolimus		1			1	1		1				1								1
3083	34	F	1		<3		1				2	6.3	1	6.3	1	3	palbociclib, letrozole	palbociclib, letrozole	1				1	ER+/PR+/Her2-	1												5							4
3000	68	F	18		>=3	1	1				3	2.03333	1	2.03333	1	5	pembrolizumab	none	1	1			1		1
3155	33	F	7		<3		1				3	7.6	1	9	0	3	pazopanib	none	1				1		1
3153	30	F	15		>=3					1	1	28.9667	0	21.5333	0	3	palbociclib, lenvatinib	palbociclib, lenvatinib	1				1		1
437	68	F	1		>=3		1				3	3.86667	1	12.1333	1	5	tamoxifen	tamoxifen	1	1			1	ER+/PR+/Her2-	1
3085	60	F	1		<3			1			2	1.5	1	5.56667	1	5	everolimus, lenvatinib, leuprolide	everolimus, lenvatinib, leuprolide	1	1			1	ER-/PR-/Her2-	1
3058	64	F	1		>=3		1				3	1	1	1	1	5	paclitaxel	none	1	1			1	ER+/PR+/Her2-	1				1
2757	48	M	5	1	<3		1				3	5.33333	1	3.23333	0	5	paclitaxel protein-bound, gemcitabine	none	1	1			1		1
2983	80	M	15		>=3		1				3	4.4	1	14.7	1	5	docetaxel	none	1				1		1																		5
3160	50	F	1		<3		1				3	3.76667	1	12.2	0	5	gemcitabine	none	1	1			1	ER-/PR-/Her2-	1					4
3280	32	F	2	1	>=3		1				3	6.73333	1	22.2333	0	3	capecitabine, bevacizumab	bevacizumab	1	1			1		1								1
3060	44	F	4	1	<3			1			2	5.13333	1	16.5	1	5	folinic acid, fluorouracil and oxaliplatin (FOLFOX)	FOLFOX	1	1			1		1
3261	62	F	2	1	<3	1			1		1	24.0667	0	24.0667	0	2	pembrolizumab	pembrolizumab	1				1		1				1
1793	58	M	2	1	>=3	1	1				3	2.06667	1	11.5667	1	5	pembrolizumab	none	1			1	1		1
3214	71	M	4	1	>=3	1			1		1	4	1	6.36667	1	5	pembrolizumab	pembrolizumab	1	1			1		1	2
3213	61	M	5	1	<3		1				3	1.4	1	2	1	5	gemcitabine	none	1	1			1		1
1732	58	M	17		<3	1			1		2	2.33333	1	5.26667	1	5	nivolumab, bevacizumab	nivolumab	1				1		1
3162	67	F	5	1	<3	1				1	2	23.9	0	23.9	0	3	anti-CD73 trial with durvalumab	durvalumab	1				1		1
1096	63	F	12		>=3			1			2	3.93333	1	6.5	1	5	olaparib, everolimus	olaparib	1	1
3285	62	M	18		<3	1			1		2	0.9	1	7.53333	1	5	nivolumab	nivolumab	1				1		1
2612	48	M	2	1	<3	1	1				3	1.86667	0	4.03333	1	9	anti-CD73 trial with durvalumab	none	1	1		1	1		1								5
3332	63	F	12		<3	1			1		2	10.7	1	12.4667	0	2	olaparib, nivolumab	olaparib, nivolumab	1			1	1		1																5
3102	40	M	17		<3	1			1		2	6.23333	1	15.3333	1	3	nivolumab, cabozantinib	nivolumab, cabozantinib	1				1		1
3284	56	F	4	1	>=3	1			1		2	24.4667	0	24.4667	0	2	pembrolizumab	pembrolizumab	1	1			1		1
3357	72	F	1		<3	1	1				3	2.03333	1	2.03333	1	5	pembrolizumab	none	1	1	1	1	1	ER-/PR-/Her2-
3288	55	M	9		<3				1		1	1	1	1	1	5	cabozantinib	cabozantinib	1	1					1
3379	70	F	8		<3				1		2	16.8	0	16.8	0	2	panobinostat, trametinib	panobinostat, trametinib		1			1
3397	68	M	4	1	>=3	1	1				3	2.7	1	2.7	1	5	pembrolizumab	none	1	1			1		1												5
3412	32	M	18		<3	1				1	2	1.36667	1	2.86667	1	5	pembrolizumab	pembrolizumab	1	1		1	1		1
3411	63	F	2	1	>=3		1				2	5.3	1	13.0667	1	5	folinic acid, fluorouracil and oxaliplatin (FOLFOX), cetuximab	none	1				1		1								6			4
3365	79	M	6		>=3		1				3	1.16667	1	3.56667	1	5	folinic acid, fluorouracil, irinotecan (FOLFIRI)	none	1	1			1		1														6
3399	56	M	11		>=3				1		2	6.56667	1	11.2667	0	2	trametinib	trametinib	1	1			1		1
3020	46	F	7		<3		1				3	6.53333	1	18.9	0	4	dual p70S6K/Akt Inhibitor trial	Dual p70S6K/Akt Inhibitor	1	1			1		1
3546	80	F	1		>=3		1				3	5.1	1	15.9667	0	5	capecitabine	none	1			1	1	ER+/PR+/Her2+	1						4
427	74	M	2	1	>=3		1				3	1.9	1	9.3	1	5	regorafenib	regorafenib	1	1			1		1					4			6
3414	49	M	10	1	<3	1				1	2	2.13333	1	4.2	1	5	pembrolizumab	pembrolizumab	1				1		1												5
2968	48	M	4	1	>=3		1				2	2.06667	1	3	0	5	ramucirumab, paclitaxel	ramucirumab	1	1					1						1						6
3526	62	M	15		>=3	1	1				1	14.2	0	14.2	0	3	nivolumab	none	1				1		1
3431	77	M	13		>=3		1				3	38.4667	0	38.4667	0	3	enzalutamide	none	1				1		1
222	74	F	4	1	<3			1			2	13.3	1	13.3	1	3	lapatinib ,cetuximab, bevacizumab	lapatinib ,cetuximab, bevacizumab	1	1	1	1	1		1
3175	58	M	9		<3	1			1		2	2	0	2	0	9	nivolumab , anastrozole, sulindac	nivolumab , anastrozole, sulindac	1	1		1	1		1												5
3453	60	M	4	1	<3	1			1		1	0.9	1	2.5	0	5	lenvatinib, nivolumab, palbociclib	lenvatinib, nivolumab, palbociclib	1			1	1		1												1
3218	68	F	10	1	<3				1		1	4.8	1	26.2667	0	5	trametinib	trametinib	1	1	1	1	1		1
3518	46	M	8		<3					1	1	11.1333	0	11.1333	0	3	nilotinib	nilotinib		1			1
2334	50	F	10	1	<3			1			2	6.66667	1	6.66667	1	3	pertuzumab, afatinib, trametinib	pertuzumab, afatinib, trametinib	1	1	1	1	1
1923	59	F	6		>=3		1				1	5.86667	1	5.86667	1	3	pertuzumab, afatinib, bevacizumab	pertuzumab, afatinib, bevacizumab	1	1	1	1	1		1
3568	60	F	18		<3	1			1		2	7.23333	1	8.3	1	3	paclitaxel protein-bound, gemcitabine, nivolumab	paclitaxel protein-bound, gemcitabine, nivolumab	1	1		1	1		1
3543	44	M	15		<3	1	1				1	1.86667	1	24.1667	1	5	nivolumab	none	1				1		1
3547	57	F	5	1	>=3		1				2	5.13333	1	8.1	0	5	capecitabine, oxaliplatin	oxaliplatin	1	1			1
3602	69	M	2	1	<3		1				3	2.76667	1	6.63333	1	5	folinic acid, fluorouracil and oxaliplatin (FOLFOX), bevacizumab	oxaliplatin, bevacizumab	1	1			1		1
3569	61	M	10	1	<3			1			2	1.66667	1	15.1667	0	5	irinotecan, bevacizumab	bevacizumab	1				1		1
3510	51	F	1		>=3		1				3	13.3667	1	16.8333	0	3	capecitabine,	none	1	1			1	ER weak +/PR-/Her2-	1				1
3696	67	F	1		>=3		1				3	5.56667	1	5.56667	1	3	navelbine	none		1				ER+/PR+/Her2-
3460	48	M	5	1	>=3		1				3	2.36667	1	2.36667	1	5	liposomal irinotecan, fluorouracil	none	1	1			1		1
2663	70	F	2	1	<3		1				3	24.3333	0	24.3333	0	3	capecitabine, bevacizumab	bevacizumab	1				1		1								5
3606	43	F	1		<3	1	1				3	3.1	1	6.2	1	5	paclitaxel protein-bound, pembrolizumab	none	1				1	ER-/PR-/Her2-	1
3664	33	M	8		<3		1				3	4.13333	1	13.7333	0	5	peginterferon alfa-2a	none	1				1		1
3446	60	M	2	1	>=3		1				3	4.13333	1	10.9	0	5	folinic acid, fluorouracil, irinotecan (FOLFIRI)	none	1				1		1								5
3430	59	F	5	1	>=3					1	1	4.43333	1	4.96667	1	5	bevacizumab, trametinib	bevacizumab, trametinib	1				1		1
1629	48	M	4	1	<3		1				3	8.1	1	8.1	1	2	folinic acid, fluorouracil, irinotecan (FOLFIRI)	none		1
3750	45	F	1		>=3		1				2	2.63333	1	7.26667	1	5	paclitaxel protein-bound, bevacizumab	bevacizumab	1				1	ER+/PR-/Her2-	1																			4
3618	75	M	9		>=3	1			1		2	6.6	0	13.1333	0	3	nivolumab, olaparib	nivolumab, olaparib	1	1			1		1								1
2481	64	M	8		>=3		1				3	2.43333	1	2.43333	1	5	autologous stem cell transplant	none	1	1			1		1
3052	61	M	9		<3		1				3	1.93333	1	1.93333	1	5	trans-arterial radio-embolization	none	1	1		1	1		1														6
3786	21	F	17		<3					1	1	15.0667	1	25.2667	0	3	lenvatinib	lenvatinib	1				1		1
3713	73	F	18		<3				1		2	3.2	1	22.0667	1	5	lenvatinib, everolimus	lenvatinib, everolimus	1				1		1												5
3516	80	M	4	1	>=3				1		2	6.76667	1	6.76667	1	2	trastuzumab, pertuzumab	trastuzumab, pertuzumab	1				1		1
1343	66	F	5	1	>=3		1				2	0.7	1	3.66667	1	5	cisplatin, olaparib	cisplatin, olaparib	1	1	1	1	1		1												5
3710	52	M	2	1	>=3		1				2	4.86667	0	4.86667	0	9	lenvatinib, trametinib	trametinib	1	1		1	1		1
1014	77	M	8		<3		1				3	1.46667	1	3.43333	1	5	Ibrutinib	none		1			1
3316	46	F	2	1	>=3		1				3	0.566667	1	0.566667	1	5	oxaliplatin	none	1				1		1
3703	67	F	1		>=3				1		2	9.13333	1	18.5667	0	3	exemestan, everolimus	exemestan, everolimus	1				1	ER+/PR+/Her2-	1
3850	36	M	10	1	<3					1	1	19.1333	0	19.1333	0	3	trametinib,sulindac, afatinib	trametinib,sulindac, afatinib	1	1			1		1
3579	76	F	18		<3			1			2	1.03333	1	0.8	0	5	temsirolimus, palbociclbib, bevacizumab, trametinib	temsirolimus, palbociclbib, bevacizumab, trametinib	1	1			1		1
3799	49	M	2	1	>=3	1			1		2	1.33333	1	1.33333	1	5	cobimetinib, pembrolizumb	cobimetinib, pembrolizumb	1			1	1		1								1							3
3634	46	M	8		<3	1			1		2	21.3333	0	21.3333	0	2	nivolumab, ibrutinib	nivolumab	1				1		1
3422	60	F	2	1	<3		1				2	4.7	1	7.76667	1	5	trametinib	trametinib	1	1			1		1								5
3166	38	F	2	1	>=3	1	1				3	1.53333	1	1.53333	1	5	durvalumab and tremelimumab	none	1	1			1		1								6
2597	52	F	2	1	>=3	1		1			1	3.03333	1	3.03333	1	5	atezolizumab, cobimetinib	atezolizumab, cobimetinib	1	1		1	1		1								6
3787	73	M	8		<3				1		1	23.1	0	23.1	0	3	ruxolitinib, trametinib	ruxolitinib, trametinib	1				1		1															1
3511	44	F	1		>=3		1				3	2.9	1	8.13333	1	5	navelbine	none	1	1			1	ER+/PR+/Her2 equivocal	1
3797	62	M	8		<3	1				1	1	1.36667	1	1.36667	1	5	durvalumab with STAT3 inhibitor trial	durvalumab	1				1		1									1
3905	38	M	15		<3			1			2	1.63333	1	6.4	1	5	imatinib	imatinib	1				1		1																		3
3899	75	F	15		<3		1				1	4.03333	1	12.4	0	5	crizotinib	crizotinib	1				1		1							2
3893	84	F	8		<3	1			1		2	6.1	1	6.76667		3	trametinib, nivolumab	trametinib, nivolumab	1				1		1
3074	49	M	5	1	>=3		1				1	1.53333	1	4.36667	1	5	sorafenib, erlotinib, trametinib	sorafenib, trametinib		1
3867	54	M	4	1	<3	1			1		1	2.66667	1	2.66667	1	5	nivolumab, lenvatinib, palbociclib	nivolumab, lenvatinib, palbociclib	1	1		1	1		1
4014	39	F	5	1	>=3	1			1		3	1.63333	1	1.93333	0	5	anti-CD73 trial with durvalumab	durvalumab	1				1		1																1
3976	49	F	15		<3				1		2	19.4333	1	20.7667	0	3	liposomal doxorubicin, olaratumab	olaratumab	1				1		1																		1
3969	48	F	18		>=3			1			1	1.03333	1	1.03333	1	5	trastuzumab, pertuzumab	trastuzumab, pertuzumab		1
3747	70	M	8		>=3		1				3	0.466667	1	0.466667	1	5	bromodomain inhibitor	none	1				1		1
3987	59	M	6		<3				1		2	3.13333	1	8.96667	0	5	trastuzumab, palbociclib, afatinib	trastuzumab, palbociclib, afatinib	1				1		1								1
3904	65	M	16		>=3		1				3	3.43333	1	15.6333	1	5	abiraterone	none	1				1		1
3903	53	F	5	1	<3		1				3	0.7	1	1.56667	1	5	folinic acid, fluorouracil, irinotecan, oxaliplatin (FOLFIRINOX)	none	1	1
4183	70	M	2	1	<3	1	1				2	2.96667	1	3.9	1	5	azacitidine, pembrolizumab	none
3892	63	M	6		>=3	1				1	2	17.4333	1	21.6	0	3	atezolizumab	atezolizumab	1			1	1		1																				5
4144	33	M	18		<3		1				1	1.33333	1	14.7	1	5	olaratumab, pazopanib	none	1				1		1
4187	57	F	1		>=3	1				1	2	2.06667	1	2.06667	1	5	atezolizumab	atezolizumab	1				1	ER+/PR-/Her2-	1
4246	42	F	18		<3					1	2	4.2	1	11.8667	1	5	cetuximab, palbociclib, erlotinib, sulindac	cetuximab, palbociclib, erlotinib, sulindac
3836	82	M	4	1	<3		1				2	4.7	1	6.53333	1	5	lenvatinib	lenvatinib	1	1		1	1		1
4275	68	F	12		<3	1			1		2	19	0	19	0	2	trametinib, nivolumab	trametinib, nivolumab	1	1			1		1
3091	52	M	13		>=3				1		1	12.8333	1	15.2	0	2	temsirolimus, bevacizumab	temsirolimus	1	1			1		1
4340	87	M	5	1	<3	1	1				2	0.8	1	0.8	1	5	palbociclib, pembrolizumab	palbociclib	1				1		1
4178	86	F	18		<3				1		1	1.73333	1	2.56667	0	5	trametinib, palbociclib	trametinib, palbociclib	1	1			1		1
4281	35	M	6		<3					1	1	20.0667	0	20.0667	0	2	trastuzumab, pertuzumab	trastuzumab, pertuzumab				1	1
4248	77	F	1		<3		1				3	3.4	0	3.4	0	9	palbociclib	none	1	1			1	ER-/PR+	1
4156	35	M	18		<3			1			2	1.4	1	5.66667	1	5	ramucirumab, sulindac, palbociclib	sulindac, palbociclib	1	1			1		1								5
3061	64	F	4	1	>=3		1				2	0.933333	1	7.66667	1	5	panitumumab, lapatinib	panitumumab, lapatinib	1				1		1
3984	88	F	7		<3	1			1		2	4.8	1	15.6333	0	5	Ipilimumab, nivolumab	Ipilimumab, nivolumab	1				1		1																		3
4269	57	F	1		>=3		1				3	0.7	1	0.7	1	5	letrozole, palbociclib	palbociclib	1	1			1	ER-/PR-/Her2-	1
3644	70	M	4	1	>=3	1			1		2	2.1	1	4.5	0	5	pembrolizumab	pembrolizumab	1			1	1		1
4382	74	M	4	1	<3		1				2	14.2	1	14.2	0	3	trastuzumab, capecitabine	trastuzumab	1	1		1	1		1												5
3805	51	F	1		<3		1				2	8.26667	1	12.4333	0	3	olaparib	olaparib	1	1			1	ER-/PR-/Her2-	1
4430	66	M	5	1	<3		1				3	8.03333	1	8.03333	1	3	gemcitabine, paclitaxel protein-bound	none	1	1			1		1					4
3465	58	F	1		>=3		1				3	5.13333	1	12.6	1	5	eribulin	none		1				ER+/PR+/Her2-
4361	56	F	1		>=3			1			3	1.26667	1	2.33333	1	5	navelbine, trastuzumab, pertuzumab	trastuzumab, pertuzumab		1
4513	54	F	1		>=3		1				2	6.63333	1	9.8	0	3	olaparib	olaparib		1				ER+
4316	63	F	12		>=3				1		2	8.93333	1	15.0667	0	3	palbociclib, lenvatinib	palbociclib, lenvatinib	1	1			1		1
4474	60	F	1		>=3		1				3	4	1	7.33333	1	5	carboplatin, gemcitabine	none		1				ER-/PR-/Her2-
4515	65	F	2	1	>=3		1				2	0.833333	1	0.833333	1	5	trastuzumab, trametinib	trastuzumab, trametinib	1				1		1								5				3
3515	86	M	11		<3	1			1		2	2.9	1	5.36667	0	5	atezolizumab, trastuzumab	atezolizumab, trastuzumab	1				1		1																1
3538	38	M	13		>=3		1				1	2.8	1	3.33333	1	5	BET inhibitor trial	BET inhibitor	1	1			1		1
4466	35	F	3		<3		1				3	4.9	1	4.96667	1	5	osimertinib	osimertinib		1
4568	69	F	1		<3		1				3	3.23333	1	4.43333	1	5	navelbine	none	1	1			1	ER+/PR-/Her2-	1
4498	55	F	1		>=3			1			2	15.6	0	15.6	0	2	trastuzumab, lapatinib, letrozole	trastuzumab, lapatinib, letrozole	1	1			1	ER-/PR+/Her2+	1											4
3350	65	F	8		>=3		1				1	1.43333	1	1.8	1	5	BET inhibitor trial	BET inhibitor	1				1		1																						1		6
4360	89	F	6		<3		1				3	5.63333	1	16.7	0	3	gemcitabine	none	1				1		1								1												5
4325	63	F	11		<3		1				3	5.6	1	5.6	1	4	gemcitabine, carboplatin	none	1	1			1		1
4760	68	M	2	1	>=3	1				1	2	10.7667	1	12.3333	0	3	trametinib, pembrolizumab, pazopanib	trametinib, pembrolizumab, pazopanib		1			1
4802	66	F	10	1	<3					1	2	1.2	0	1.2	0	9	panitumumab, trametinib	panitumumab, trametinib	1	1			1		1
4188	65	M	6		>=3	1			1		2	15.4	1	15.4	0	2	pembrolizumab, cisplatin, trametinib, sulindac	pembrolizumab, trametinib, sulindac	1	1		1	1
3712	46	M	11		>=3				1		1	1.63333	1	1.63333	1	5	trametinib, olaparib, bevacizumab	trametinib, olaparib, bevacizumab	1						1
4861	47	M	2	1	>=3		1				2	1.6	1	1.6	1	5	vismodegib	vismodegib	1	1			1		1								1
4823	63	F	1		>=3		1				3	1.33333	1	12.8667	1	5	trastuzumab with FAP IL2 immunoconjugate trial	trastuzumab	1				1	ER+/PR+/Her2+	1																			4
3067	53	M	2	1	>=3		1				3	4	1	4.73333	0	5	trifluridine plus tipiracil	none	1				1		1								6								6
2837	72	F	15		>=3	1			1		2	13.1333	0	13.1333	0	3	pembrolizumab, lenvatinib	pembrolizumab, lenvatinib	1	1			1		1												3
4725	64	F	8		>=3		1				3	2.56667	1	3.96667	1	5	autologous stem cell transplant	none	1				1		1
4819	45	F	1		>=3		1				3	11.0333	1	12.6333	0	3	lapatinib, capecitabine	lapatinib	1	1			1	ER+/PR-/Her2+	1											4	3
4398	43	F	1		>=3		1				3	0.766667	1	0.766667	1	5	eribulin	none	1	1			1		1
4953	49	F	1		>=3		1				3	1.63333	1	6.06667	0	5	liposomal doxorubicin	none	1	1			1	ER+/PR+/Her2-	1
3692	46	F	5	1	<3	1			1		3	8.63333	1	14	0	3	gemcitabine, paclitaxel protein-bound, nivolumab	nivolumab	1	1		1	1		1
3878	44	F	5	1	>=3		1				2	1.03333	1	1.03333	1	5	cetuximab, erlotinib, trametinib, palbociclib	trametinib, palbociclib	1	1		1	1		1																5
4928	61	F	18		>=3					1	2	2.76667	0	2.76667	0	9	lenvatinib, palbocicib	lenvatinib, palbocicib		1
3315	62	M	2	1	>=3				1		2	3.26667	1	3.26667	1	5	trastuzumab, cabozantinib	trastuzumab, cabozantinib	1				1		1								6
4909	68	F	12		<3			1			2	6.1	0	6.1	0	3	trametinib, palbociclib	trametinib, palbociclib	1	1			1		1
4222	20	F	12		<3	1			1		1	1.4	1	15.5667	0	5	ipilimumab, nivolumab	ipilimumab, nivolumab	1				1		1
4936	70	F	12		<3	1				1	1	9.3	1	12.9667	0	3	pembrolizumab	pembrolizumab	1				1		1	1											5
4912	64	F	18		<3	1				1	1	6.93333	0	6.93333	0	3	nivolumab, lenvatinib, everolimus	nivolumab, lenvatinib, everolimus	1	1			1		1								6							5
4914	79	F	12		>=3	1			1		2	13.5333	1	13.5333	0	3	ipilimumab, nivolumab	ipilimumab, nivolumab	1	1			1		1																1
4920	58	F	12		<3		1				3	5.36667	1	15.1	0	5	paclitaxel, carboplatin	none	1				1	ER+	1
4486	26	F	4	1	>=3	1				1	2	3.26667	1	4.03333	1	5	ramucirumab, paclitaxel, trastuzumab, pembrolizumab	ramucirumab, trastuzumab, pembrolizumab	1	1		1	1		1
3026	64	F	5	1	>=3	1				1	2	2.6	1	2.66667	0	5	nivolumab, trametinib, anastrozole, afatinib	nivolumab, trametinib, afatinib	1	1	1	1	1
3571	80	M	11		<3	1			1		2	4.73333	1	9.8	1	5	pembrolizumab, trastuzumab	pembrolizumab, trastuzumab	1				1		1							4
5079	51	F	4	1	>=3	1	1				2	12.5	1	12.5	0	2	ibrutinib, pembrolizumab	ibrutinib, pembrolizumab	1	1					1												5
2041	54	M	2	1	>=3		1				2	1.93333	1	1.93333	1	5	erlotinib	erlotinib	1	1			1		1								5
5089	77	F	1		>=3		1				3	5.46667	1	13.2333	1	5	abemaciclib	none	1				1	ER+/PR+/Her2-
3450	67	M	8		>=3			1			1	2.2	1	4.86667	1	5	Ibrutinib, venetoclax	venetoclax	1				1		1
4358	64	M	16		<3		1				3	10.2333	0	10.2333	0	1	cediranib, olaparib	none	1				1		1
3374	67	M	4	1	<3	1				1	2	8.13333	1	8.13333	1	1	nivolumab, bevacizumab, palbociclib	nivolumab, bevacizumab, palbociclib	1	1		1	1		1
3685	63	M	8		<3				1		1	13.0333	0	13.0333	0	1	ibrutinib, palbociclib	ibrutinib, palbociclib	1				1		1
5127	72	F	5	1	>=3					1	1	5.4	0	5.4	0	9	trametinib, palbociclib, bevacizumab	trametinib, palbociclib, bevacizumab		1
4411	20	F	8		>=3	1				1	2	2.1	1	2.1	1	5	brentuximab, nivolumab	brentuximab, nivolumab	1				1	CD30+	1
5167	66	F	12		<3			1			2	6.3	1	12.6333	0	3	afatninib, trametinib	afatninib, trametinib	1				1		1					4
5179	67	F	2	1	<3		1				2	8.63333	1	12.3667	0	2	cetuximab, folinic acid, fluorouracil, irinotecan (FOLFIRI)	cetuximab	1	1			1		1								1
4149	66	F	2	1	>=3			1			2	11.5333	1	11.5333	1	2	folinic acid, fluorouracil, irinotecan (FOLFIRI), bevacizumab, trametinib	irinotecan, bevacizumab, trametinib	1	1		1	1		1
5237	69	M	5	1	<3					1	1	2.66667	1	5.56667	1	5	trametinib, palbociclib, bebacizumab	trametinib, palbociclib, bebacizumab		1
5226	62	F	12		<3		1				3	7.66667	1	7.66667	0	3	tamoxifen	none	1	1			1		1				1
3896	54	M	17		<3	1			1		2	4.5	1	7.96667	1	5	nivolumab	nivolumab	1				1		1																		5
5084	60	F	12		<3	1	1				2	3.46667	1	4.66667	1	5	cabozantinib, nivolumab	cabozantinib	1	1			1		1					4																4
5288	33	F	12		>=3					1	1	10.6667	0	10.6667	0	2	dabrafenib, trametinib	dabrafenib, trametinib	1				1		1
5304	71	F	4	1	<3	1			1		2	10.4667	0	3.5	0	3	pembrolizumab	pembrolizumab	1	1			1		1
5269	69	F	6		<3					1	1	6.46667	1	10.6333	0	3	trastuzumab, lapatinib, bevacizumab	trastuzumab, lapatinib, bevacizumab		1
5348	77	M	4	1	>=3			1			2	1.3	1	1.3	1	5	lapatinib, trastuzumab , trametinib	lapatinib, trastuzumab , trametinib	1	1			1		1
4252	59	F	7		>=3		1				2	0.233333	1	0.233333	1	5	olaparib	olaparib	1	1			1		1
4455	47	M	8		<3	1				1	1	2.23333	1	4.26667	1	5	brentuximab, pembrolizumab	brentuximab, pembrolizumab	1				1	CD30+	1
4778	27	F	8		<3	1			1		1	7.13333	1	13.1	1	2	brentuximab, pembrolizumab	brentuximab, pembrolizumab	1				1	CD30+	1																						1
1945	56	F	2	1	>=3			1			2	3.56667	1	5.73333	1	5	irinotecan, bevacizumab	irinotecan, bevacizumab	1	1		1	1
3794	69	F	11		>=3	1			1		2	6.4	1	10.8333	0	3	pembrolizumab, trastuzumab	pembrolizumab, trastuzumab	1				1		1
4504	61	F	12		<3	1			1		2	2.16667	1	2.16667	1	5	nivolumab, palbociclib, everolimus	nivolumab, palbociclib, everolimus	1				1		1
5281	62	F	1		>=3	1				1	2	9.56667	0	9.56667	0	1	pembrolizumab	pembrolizumab	1	1			1	ER+/PR+/Her2 equivocal	1
4926	69	F	18		>=3	1				1	1	3.4	0	3.4	0	9	nivolumab, trametinib, olaparib	nivolumab, trametinib, olaparib	1	1			1		1												5	1			5
4946	72	M	8		<3	1				1	1	1.06667	1	2.4	1	5	pembrolizumab, venetoclax	pembrolizumab, venetoclax	1				1		1																								1
5490	72	M	7		<3	1	1				3	8.16667	1	9.63333	0	3	selective PI3Kγ Inhibitor‎, nivolumab	none	1				1		1
3351	37	M	8		<3	1			1		1	8.86667	0	8.86667	0	2	brentuximab, pembrolizumab	brentuximab, pembrolizumab	1				1	CD30+	1												5
5467	41	F	12		>=3	1				1	1	11.3	1	11.5667	0	3	pembrolizumab	pembrolizumab	1				1		1
5482	72	M	16		>=3		1				3	0.466667	1	1.63333	1	5	cabazitaxel	none	1	1			1		1
5448	78	F	15		<3	1			1		2	14.1667	1	16.6	0	2	atezolizumab	atezolizumab	1				1		1
4999	42	F	5	1	<3		1				3	1.7	0	1.7	0	9	fluorouracil, irinotecan	none	1	1			1		1
5301	75	F	5	1	<3		1				3	1.93333	0	1.93333	0	9	gemcitabine, paclitaxel protein-bound	none	1				1		1																							1
5594	49	M	6		<3				1		1	9.56667	1	9.56667	0	2	trastuzumab ,pertuzumab, cobimetinib	trastuzumab ,pertuzumab, cobimetinib	1	1			1		1			5					5						1
5537	71	F	1		<3			1			2	9.93333	0	9.93333	0	1	palbociclib, letrozole	palbociclib, letrozole	1				1	ER+/PR-/Her2-
5386	62	F	1		>=3			1			1	7.56667	1	8.46667	0	2	bevacizumab, temsirolimus, liposomal doxorubicin	bevacizumab, temsirolimus	1				1	ER-/PR-/Her2-	1											4
4406	72	F	5	1	>=3				1		2	4.86667	1	4.86667	1	5	bevacizumab, palbociclib, trametinib	bevacizumab, palbociclib, trametinib	1	1			1		1
5465	67	F	18		<3	1			1		2	2.9	1	7.86667	1	5	pembrolizumab, trametinib	pembrolizumab, trametinib	1	1			1		1
5480	78	F	12		>=3	1			1		2	4.03333	1	7.23333	1	5	pembrolizumab	pembrolizumab	1				1	ER+/PR+	1
5694	44	F	1		>=3		1				3	2.2	1	7.23333	0	5	capecitabine	none	1				1	ER-/PR-/Her2-
5696 (1)	67	F	12		<3		1				2	5.06667	0	5.06667	0	9	letrozole, acetylsalicylic acid	letrozole, acetylsalicylic acid	1			1	1
5637	74	F	4	1	<3	1				1	2	7.66667	0	7.63333	0	3	pembrolizumab	pembrolizumab	1	1			1		1												5
5696 (2)	71	F	12		>=3	1	1				3	3.53333	1	7.7	0	5	cabozantinib, nivolumab	none	1	1		1	1		1
5701	78	F	1		>=3		1				3	8.1	0	8.1	0	1	fulvestrant, palbociclib	none	1				1	ER+/PR-/Her2 equivocal
4930	67	F	12		<3				1		3	5.8	0	5.8	0	3	paclitaxel, bevacizumab	bevacizumab	1				1		1
2903	86	F	8		<3				1		2	1.83333	1	1.83333	1	5	brentuximab, ruxolitinib	brentuximab, ruxolitinib	1				1	CD30+	1
[truncated: 1,141 more columns]
